# Supplementary material for: Facilely Flexible Imprinted Hemispherical Cavity Array for Effective Plasmonic Coupling as SERS Substrate
Source: Nanomaterials (Basel). 2021 Nov 25;11(12):3196. doi: 10.3390/nano11123196 (PMC8705896; doi:10.3390/nano11123196)
Supplement: Supplementary file 1 [file nanomaterials-11-03196-s001.zip]

Archive with 1 entries (1 files):
- nanomaterials-1479714-supplementary.pdf
